# Supplementary material for: Synergistic Anticancer Effect of Glycolysis and Histone Deacetylases Inhibitors in a Glioblastoma Model
Source: Biomedicines. 2021 Nov 23;9(12):1749. doi: 10.3390/biomedicines9121749 (PMC8698815; doi:10.3390/biomedicines9121749)
Supplement: Supplementary file 1 [file biomedicines-09-01749-s001.zip]

Archive with 1 entries (1 files):
- biomedicines-1401560-supplementary.pdf
